# Supplementary material for: Correspondence between white matter hyperintensities and regional grey matter volumes in Alzheimer's disease
Source: Front Aging Neurosci. 2024 Sep 16;16:1429098. doi: 10.3389/fnagi.2024.1429098 (PMC11439820; doi:10.3389/fnagi.2024.1429098)
Supplement: Supplementary file 1 [file Data_Sheet_1.xlsx]

## Sheet: Sheet1
No.	Male/Female	Age	Y of Aducation	MMSE	MoCA-BJ	Hypertension	CHD	Diabetas	HyperLipidemia	Smoke	Hachinski	HAMD	HAMA
1	M	66	9	22	18	0	1	0	1	1	0	0	0
2	M	93	9.5	17	16	0	0	1	0	0	0	0	0
3	F	88	10	18	18	1	1	0	0	0	1	4	0
4	M	78	9	26	20	0	0	0	0	0	2	2	4
5	M	93	12	23	21	1	1	0	0	0	2	0	3
6	F	89	11.5	19	18	1	0	0	0	0	1	1	2
7	M	74	12	22	21	0	0	1	0	1	2	3	0
8	F	89	9	24	20	1	0	0	0	0	2	5	2
9	M	89	8	18	16	0	1	0	0	0	1	3	6
10	M	92	9	22	21	1	1	0	0	0	1	0	3
11	F	68	15	26	25	1	0	0	0	0	2	3	2
12	M	75	10	23	18	0	0	0	0	0	2	1	1
13	M	82	13	24	22	0	0	0	0	1	2	2	2
14	F	67	16	22	22	0	0	0	1	0	2	4	3
15	M	95	10	24	21	1	1	0	0	0	2	2	0
16	M	74	13.5	20	20	1	0	0	0	0	3	3	1
17	M	94	12	22	23	1	0	0	0	1	0	5	3
18	F	88	10	25	24	1	0	0	0	0	2	0	5
19	M	90	9	22	20	0	0	1	0	0	0	4	2
20	M	90	7	22	20	1	1	0	0	0	2	0	4
21	M	89	16	20	17	1	0	0	0	1	1	3	4
22	M	88	12	16	13	1	0	0	1	1	3	5	3
23	M	85	10	17	17	0	1	0	0	0	3	0	3
24	F	69	9	21	18	0	0	0	1	0	0	2	6
25	M	87	16	22	21	0	0	0	0	1	0	5	0
26	M	81	12	20	19	0	0	1	0	0	0	4	0
27	F	82	6	20	18	1	0	0	0	0	2	3	0
28	F	82	8	17	17	0	1	0	0	0	2	5	2
29	M	72	9	23	22	0	0	1	0	0	0	1	1
30	F	86	16	26	24	1	0	0	0	0	3	1	0
31	F	82	15	23	20	0	1	0	0	0	0	0	0
32	F	76	9	25	23	0	0	1	0	0	2	0	2
33	M	88	12	23	19	0	0	0	1	0	0	4	0
34	M	84	15	29	27	0	0	1	0	1	1	0	0
35	F	68	15	21	20	0	0	1	0	0	0	0	3
36	F	87	12	21	19	0	0	1	0	0	1	0	0
37	F	82	10	24	20	0	0	0	0	0	1	2	0
38	M	77	12	17	16	1	0	0	0	0	0	4	1
39	M	74	12	25	23	0	1	0	0	0	0	5	4
40	M	67	9	19	17	1	0	1	0	1	2	3	0
41	M	93	12	26	23	0	1	0	0	0	0	1	0
42	M	88	16	18	17	0	0	1	0	0	1	0	2
43	F	76	12	23	21	1	0	0	0	0	1	0	0
44	M	70	12	26	22	0	0	0	0	1	0	3	1
45	M	72	9	22	21	0	0	0	1	0	1	0	1
46	M	80	12	26	24	0	0	0	1	0	2	0	0
47	M	64	8	22	20	1	0	0	0	1	3	4	5
48	F	97	7	23	20	0	0	0	0	0	3	1	0
49	F	93	9	19	18	0	1	0	0	0	1	5	0
50	M	96	12	21	19	1	0	0	0	1	3	3	0
51	F	84	15	18	17	0	1	0	1	0	0	4	0
52	M	88	7	23	20	0	0	0	1	0	0	2	0
53	M	87	12	22	17	1	1	0	0	0	0	0	0
54	M	77	10	17	16	1	0	0	0	1	2	0	1
55	M	94	6	24	23	0	1	0	0	0	2	1	0
56	F	81	9	24	21	0	0	0	1	0	1	0	0
57	M	91	6	26	22	0	0	0	1	0	1	2	0
58	F	76	12	19	17	1	0	0	0	0	2	1	3
59	F	73	9	26	23	0	0	0	1	0	1	0	0
60	F	93	9	16	18	1	0	0	1	0	2	2	3
61	M	65	13	20	24	0	0	0	0	1	0	0	0
62	M	67	9	20	19	0	0	1	0	1	3	1	2
63	F	68	14	24	23	0	0	0	0	0	0	3	6
64	M	89	12	21	20	0	0	1	0	0	1	2	5
65	M	69	9	23	22	0	0	1	0	0	0	0	0
66	M	81	12	24	21	1	0	1	0	0	2	5	0
67	M	86	11	22	19	1	0	1	0	0	1	1	3
68	F	86	6	24	21	0	0	0	0	1	1	0	0
69	M	77	9	22	20	0	0	0	1	0	1	2	0
70	M	94	12	22	20	1	1	0	0	1	0	4	0
71	M	85	13	24	22	0	0	1	0	0	1	8	13
72	M	76	12	21	20	1	0	0	0	1	0	0	0
73	F	84	6	23	22	0	0	0	1	1	1	2	4
74	M	75	9	26	24	0	1	0	0	1	0	0	0
75	M	65	12	22	20	0	0	0	1	0	2	0	0
76	M	75	12	29	26	0	0	0	0	0	0	0	0
77	M	72	9	29	26	1	0	0	0	1	1	0	3
78	F	77	12	28	26	1	0	0	0	0	0	2	1
79	M	90	12	30	28	0	1	0	0	0	1	1	1
80	F	81	9	30	28	0	0	1	0	1	0	0	3
81	M	72	6	28	25	0	0	0	1	0	2	0	3
82	M	68	12	28	26	0	1	0	0	0	0	2	2
83	F	74	15	29	27	1	0	0	0	0	0	1	2
84	M	77	6	30	26	0	1	0	0	0	0	3	0
85	F	79	9	30	27	0	0	1	0	0	1	2	0
86	M	83	12	30	28	1	0	0	0	1	1	4	0
87	M	88	9	30	27	0	1	0	1	0	0	1	3
88	F	87	10	29	26	0	0	0	0	1	1	1	3
89	M	75	7	29	25	1	0	0	0	0	2	1	2
90	F	71	15	30	26	1	0	0	0	0	0	0	0
91	F	80	12.5	29	26	1	0	0	0	0	0	0	3
92	M	66	13	30	28	0	1	0	0	1	0	0	0
93	M	72	12	29	28	0	0	1	0	0	3	2	1
94	F	88	15	28	27	1	0	0	0	0	0	4	1
95	M	70	12	28	25	0	0	0	1	1	1	0	0
96	M	74	10	29	26	0	0	1	0	0	0	3	0
97	F	72	9	29	26	0	1	0	0	0	0	2	3
98	F	80	12	30	27	1	0	0	0	1	0	0	3
99	F	67	10	30	25	1	0	0	0	0	3	1	2
100	M	79	13	29	26	1	0	0	1	0	2	0	2
101	F	76	11	30	25	0	1	0	0	1	2	0	0
102	M	73	12	28	25	0	0	1	0	0	0	0	0

## Sheet: WM fibre
No.	ATR-L	ATR-R	CST-L	CST-R	CH-L	CH-R	CC-L	CC-R	FMa	FMi	IFOF-L	IFOF-R	ILF-L	ILF-R	SLF-L	SLF-R	UF-L	UF-R	tSLF-L	tSLF-R
1	0.311	0.321	0.511	0.5	0.322	0.336	0.459	0.442	0.475	0.359	0.362	0.388	0.36	0.38	0.309	0.31	0.355	0.372	0.417	0.422
2	0.297	0.287	0.49	0.5	0.323	0.339	0.473	0.455	0.478	0.383	0.365	0.378	0.38	0.401	0.32	0.355	0.365	0.389	0.427	0.45
3	0.295	0.298	0.459	0.46	0.352	0.336	0.461	0.442	0.478	0.342	0.366	0.362	0.37	0.388	0.299	0.31	0.352	0.366	0.429	0.431
4	0.383	0.38	0.497	0.509	0.376	0.38	0.47	0.454	0.51	0.399	0.389	0.39	0.402	0.411	0.34	0.33	0.382	0.387	0.42	0.43
5	0.307	0.335	0.489	0.48	0.342	0.35	0.454	0.419	0.497	0.407	0.358	0.366	0.377	0.38	0.319	0.336	0.368	0.38	0.427	0.443
6	0.313	0.329	0.488	0.477	0.347	0.352	0.45	0.416	0.489	0.379	0.369	0.37	0.38	0.391	0.33	0.322	0.371	0.38	0.479	0.467
7	0.311	0.32	0.483	0.5	0.34	0.352	0.458	0.411	0.488	0.387	0.362	0.37	0.377	0.382	0.315	0.322	0.373	0.39	0.438	0.442
8	0.349	0.307	0.502	0.51	0.309	0.32	0.447	0.429	0.482	0.361	0.361	0.379	0.37	0.373	0.317	0.339	0.36	0.371	0.433	0.462
9	0.289	0.298	0.508	0.502	0.327	0.343	0.466	0.45	0.485	0.371	0.37	0.371	0.365	0.387	0.31	0.332	0.351	0.382	0.437	0.43
10	0.377	0.372	0.498	0.5	0.343	0.357	0.452	0.461	0.492	0.389	0.372	0.38	0.393	0.411	0.34	0.328	0.377	0.382	0.443	0.462
11	0.383	0.369	0.508	0.508	0.377	0.378	0.461	0.438	0.49	0.397	0.386	0.39	0.4	0.413	0.332	0.313	0.39	0.4	0.425	0.454
12	0.378	0.38	0.509	0.513	0.399	0.409	0.481	0.454	0.511	0.407	0.385	0.388	0.398	0.413	0.34	0.33	0.383	0.401	0.462	0.475
13	0.346	0.342	0.503	0.492	0.369	0.37	0.466	0.435	0.497	0.413	0.37	0.368	0.413	0.411	0.313	0.327	0.379	0.37	0.427	0.433
14	0.38	0.372	0.506	0.51	0.382	0.382	0.472	0.46	0.494	0.379	0.377	0.38	0.411	0.421	0.323	0.318	0.389	0.39	0.451	0.472
15	0.347	0.35	0.511	0.492	0.372	0.382	0.488	0.423	0.491	0.37	0.371	0.38	0.392	0.401	0.323	0.33	0.37	0.372	0.42	0.412
16	0.365	0.369	0.527	0.519	0.392	0.382	0.464	0.44	0.501	0.387	0.38	0.378	0.382	0.398	0.327	0.33	0.382	0.389	0.463	0.45
17	0.359	0.35	0.492	0.492	0.347	0.36	0.477	0.433	0.493	0.302	0.377	0.38	0.391	0.401	0.32	0.327	0.377	0.38	0.43	0.437
18	0.365	0.37	0.512	0.512	0.362	0.362	0.471	0.454	0.489	0.399	0.387	0.388	0.392	0.413	0.329	0.328	0.373	0.38	0.443	0.454
19	0.322	0.336	0.511	0.521	0.372	0.372	0.47	0.45	0.501	0.41	0.388	0.392	0.402	0.427	0.327	0.34	0.384	0.363	0.431	0.45
20	0.263	0.323	0.464	0.47	0.354	0.35	0.464	0.392	0.473	0.38	0.373	0.382	0.377	0.392	0.316	0.317	0.377	0.371	0.454	0.447
21	0.333	0.34	0.497	0.507	0.351	0.36	0.477	0.429	0.495	0.399	0.371	0.36	0.383	0.389	0.309	0.32	0.387	0.39	0.477	0.48
22	0.25	0.27	0.45	0.46	0.3	0.32	0.434	0.385	0.462	0.35	0.353	0.345	0.351	0.375	0.291	0.3	0.345	0.357	0.409	0.417
23	0.32	0.305	0.483	0.492	0.319	0.331	0.453	0.43	0.493	0.377	0.389	0.38	0.388	0.38	0.341	0.35	0.373	0.375	0.465	0.47
24	0.333	0.302	0.489	0.481	0.368	0.37	0.441	0.442	0.5	0.392	0.389	0.398	0.395	0.399	0.342	0.34	0.387	0.393	0.468	0.453
25	0.352	0.355	0.498	0.502	0.353	0.376	0.466	0.442	0.502	0.372	0.388	0.373	0.388	0.399	0.319	0.317	0.372	0.388	0.425	0.433
26	0.302	0.309	0.466	0.473	0.351	0.36	0.466	0.427	0.503	0.411	0.391	0.391	0.4	0.408	0.335	0.343	0.399	0.4	0.491	0.477
27	0.327	0.35	0.492	0.481	0.382	0.377	0.466	0.428	0.512	0.41	0.372	0.375	0.39	0.41	0.329	0.331	0.385	0.38	0.454	0.463
28	0.317	0.315	0.485	0.478	0.355	0.368	0.48	0.447	0.503	0.4	0.403	0.395	0.411	0.417	0.344	0.35	0.389	0.397	0.485	0.453
29	0.342	0.348	0.484	0.295	0.372	0.38	0.485	0.432	0.539	0.402	0.381	0.392	0.395	0.403	0.323	0.319	0.383	0.392	0.481	0.479
30	0.34	0.34	0.49	0.49	0.34	0.36	0.45	0.424	0.486	0.366	0.37	0.359	0.371	0.391	0.308	0.314	0.368	0.37	0.417	0.428
31	0.331	0.336	0.499	0.503	0.337	0.346	0.454	0.402	0.492	0.383	0.388	0.377	0.377	0.388	0.31	0.317	0.37	0.369	0.425	0.428
32	0.355	0.337	0.498	0.483	0.355	0.366	0.477	0.433	0.512	0.399	0.397	0.385	0.383	0.401	0.32	0.343	0.382	0.377	0.436	0.443
33	0.35	0.347	0.483	0.504	0.388	0.372	0.464	0.43	0.503	0.413	0.378	0.37	0.397	0.389	0.334	0.327	0.41	0.407	0.493	0.48
34	0.39	0.39	0.537	0.54	0.388	0.388	0.495	0.462	0.53	0.417	0.391	0.388	0.397	0.41	0.35	0.342	0.39	0.4	0.429	0.44
35	0.311	0.322	0.506	0.513	0.349	0.353	0.473	0.413	0.513	0.398	0.366	0.382	0.382	0.399	0.343	0.35	0.379	0.381	0.45	0.429
36	0.39	0.382	0.512	0.502	0.391	0.399	0.483	0.463	0.509	0.403	0.402	0.399	0.393	0.423	0.373	0.362	0.392	0.388	0.464	0.471
37	0.391	0.383	0.542	0.537	0.379	0.38	0.482	0.45	0.515	0.41	0.387	0.39	0.389	0.409	0.341	0.33	0.38	0.4	0.44	0.463
38	0.336	0.323	0.492	0.499	0.357	0.34	0.472	0.413	0.482	0.366	0.382	0.379	0.381	0.38	0.331	0.34	0.382	0.379	0.472	0.477
39	0.369	0.7	0.498	0.49	0.377	0.392	0.472	0.455	0.498	0.392	0.381	0.399	0.413	0.421	0.329	0.33	0.409	0.391	0.43	0.442
40	0.259	0.294	0.472	0.482	0.327	0.33	0.45	0.392	0.477	0.372	0.369	0.359	0.37	0.381	0.3	0.303	0.355	0.36	0.422	0.429
41	0.395	0.38	0.523	0.528	0.373	0.378	0.492	0.458	0.511	0.41	0.393	0.395	0.403	0.413	0.33	0.332	0.398	0.388	0.477	0.46
42	0.322	0.343	0.481	0.482	0.343	0.359	0.462	0.455	0.511	0.397	0.388	0.409	0.417	0.413	0.342	0.337	0.41	0.407	0.482	0.493
43	0.36	0.356	0.504	0.5	0.361	0.366	0.482	0.461	0.512	0.398	0.392	0.382	0.392	0.398	0.343	0.323	0.387	0.382	0.433	0.441
44	0.377	0.372	0.502	0.499	0.381	0.377	0.483	0.461	0.503	0.387	0.392	0.4	0.387	0.4	0.351	0.323	0.389	0.385	0.464	0.458
45	0.375	0.366	0.503	0.511	0.382	0.383	0.488	0.466	0.513	0.421	0.399	0.397	0.382	0.412	0.362	0.335	0.38	0.386	0.437	0.442
46	0.362	0.36	0.51	0.502	0.395	0.388	0.468	0.439	0.512	0.43	0.393	0.396	0.407	0.413	0.353	0.32	0.395	0.39	0.433	0.459
47	0.355	0.36	0.495	0.499	0.388	0.391	0.489	0.466	0.527	0.402	0.386	0.38	0.377	0.398	0.343	0.335	0.39	0.393	0.492	0.477
48	0.337	0.325	0.507	0.513	0.363	0.357	0.463	0.419	0.509	0.403	0.393	0.388	0.399	0.413	0.327	0.343	0.39	0.402	0.464	0.453
49	0.312	0.301	0.488	0.492	0.317	0.326	0.473	0.399	0.492	0.387	0.36	0.368	0.361	0.37	0.323	0.32	0.387	0.372	0.455	0.45
50	0.323	0.345	0.502	0.511	0.382	0.377	0.462	0.442	0.501	0.392	0.392	0.388	0.39	0.398	0.331	0.327	0.375	0.37	0.433	0.43
51	0.35	0.35	0.52	0.52	0.38	0.38	0.488	0.453	0.544	0.428	0.411	0.416	0.425	0.433	0.367	0.362	0.417	0.415	0.503	0.505
52	0.328	0.33	0.518	0.522	0.369	0.363	0.477	0.435	0.521	0.42	0.38	0.375	0.397	0.388	0.327	0.331	0.403	0.399	0.472	0.48
53	0.329	0.33	0.512	0.521	0.39	0.392	0.481	0.466	0.51	0.396	0.388	0.372	0.401	0.393	0.335	0.328	0.391	0.382	0.48	0.477
54	0.272	0.3	0.488	0.473	0.331	0.337	0.442	0.412	0.483	0.391	0.401	0.392	0.392	0.397	0.323	0.312	0.362	0.362	0.431	0.435
55	0.36	0.36	0.52	0.53	0.39	0.4	0.494	0.464	0.554	0.43	0.416	0.419	0.423	0.437	0.364	0.357	0.416	0.417	0.507	0.505
56	0.377	0.372	0.507	0.51	0.392	0.388	0.461	0.469	0.498	0.407	0.388	0.382	0.379	0.397	0.35	0.33	0.39	0.398	0.471	0.463
57	0.358	0.351	0.477	0.485	0.381	0.39	0.488	0.443	0.542	0.427	0.365	0.36	0.381	0.39	0.337	0.347	0.38	0.371	0.488	0.475
58	0.344	0.351	0.52	0.512	0.378	0.366	0.452	0.402	0.507	0.402	0.407	0.397	0.41	0.422	0.352	0.342	0.38	0.382	0.43	0.437
59	0.355	0.343	0.489	0.483	0.377	0.382	0.47	0.428	0.533	0.422	0.369	0.36	0.375	0.392	0.343	0.35	0.38	0.371	0.43	0.437
60	0.307	0.299	0.493	0.502	0.332	0.327	0.463	0.402	0.507	0.391	0.387	0.381	0.38	0.391	0.336	0.343	0.392	0.383	0.463	0.47
61	0.382	0.369	0.509	0.503	0.37	0.377	0.495	0.472	0.54	0.388	0.393	0.4	0.417	0.406	0.331	0.34	0.406	0.41	0.493	0.486
62	0.273	0.281	0.493	0.503	0.377	0.372	0.439	0.421	0.504	0.383	0.392	0.405	0.38	0.396	0.351	0.343	0.392	0.389	0.477	0.46
63	0.376	0.382	0.541	0.54	0.388	0.396	0.489	0.461	0.509	0.406	0.407	0.402	0.39	0.421	0.355	0.361	0.389	0.403	0.468	0.477
64	0.343	0.323	0.472	0.492	0.366	0.358	0.477	0.439	0.492	0.406	0.407	0.41	0.41	0.409	0.339	0.351	0.405	0.41	0.488	0.48
65	0.41	0.4	0.55	0.55	0.41	0.42	0.519	0.497	0.56	0.448	0.422	0.423	0.426	0.439	0.39	0.37	0.43	0.421	0.509	0.504
66	0.343	0.349	0.508	0.505	0.374	0.38	0.483	0.482	0.497	0.419	0.395	0.401	0.391	0.409	0.353	0.326	0.4	0.399	0.488	0.47
67	0.3	0.32	0.48	0.47	0.33	0.34	0.442	0.398	0.48	0.364	0.362	0.353	0.361	0.383	0.298	0.311	0.362	0.361	0.415	0.423
68	0.363	0.361	0.521	0.517	0.362	0.372	0.486	0.447	0.501	0.416	0.382	0.38	0.388	0.393	0.339	0.343	0.392	0.382	0.46	0.454
69	0.353	0.342	0.513	0.507	0.382	0.38	0.461	0.411	0.511	0.41	0.41	0.403	0.407	0.401	0.35	0.355	0.392	0.389	0.433	0.45
70	0.349	0.34	0.511	0.504	0.35	0.361	0.483	0.454	0.521	0.402	0.393	0.387	0.388	0.382	0.34	0.35	0.388	0.392	0.477	0.483
71	0.379	0.38	0.507	0.511	0.377	0.412	0.483	0.454	0.527	0.417	0.401	0.389	0.398	0.423	0.36	0.332	0.403	0.392	0.48	0.494
72	0.335	0.335	0.501	0.513	0.38	0.383	0.49	0.472	0.522	0.411	0.377	0.371	0.403	0.393	0.334	0.343	0.392	0.403	0.492	0.481
73	0.372	0.368	0.505	0.5	0.377	0.371	0.492	0.462	0.522	0.42	0.387	0.39	0.401	0.402	0.343	0.322	0.401	0.398	0.478	0.461
74	0.397	0.39	0.514	0.52	0.394	0.403	0.485	0.481	0.53	0.411	0.409	0.415	0.399	0.432	0.362	0.336	0.404	0.4	0.471	0.482
75	0.391	0.38	0.522	0.513	0.371	0.37	0.488	0.466	0.536	0.422	0.39	0.388	0.412	0.403	0.366	0.342	0.39	0.398	0.477	0.46
76	0.364	0.353	0.511	0.508	0.352	0.36	0.472	0.473	0.507	0.421	0.389	0.392	0.402	0.411	0.358	0.35	0.401	0.399	0.501	0.489
77	0.382	0.379	0.517	0.509	0.366	0.36	0.493	0.478	0.503	0.403	0.383	0.378	0.387	0.404	0.372	0.351	0.388	0.388	0.482	0.467
78	0.392	0.38	0.51	0.501	0.352	0.36	0.486	0.461	0.51	0.404	0.388	0.398	0.391	0.403	0.377	0.341	0.392	0.402	0.466	0.434
79	0.37	0.36	0.49	0.51	0.37	0.38	0.475	0.445	0.504	0.394	0.38	0.373	0.378	0.403	0.336	0.328	0.374	0.377	0.417	0.428
80	0.376	0.366	0.523	0.521	0.391	0.392	0.477	0.465	0.522	0.398	0.388	0.387	0.399	0.402	0.366	0.336	0.402	0.412	0.459	0.45
81	0.359	0.36	0.511	0.07	0.369	0.37	0.483	0.454	0.509	0.422	0.406	0.41	0.421	0.413	0.361	0.329	0.402	0.41	0.492	0.47
82	0.4	0.389	0.532	0.522	0.402	0.299	0.485	0.463	0.533	0.409	0.399	0.393	0.402	0.42	0.36	0.346	0.421	0.411	0.492	0.485
83	0.383	0.38	0.527	0.525	0.387	0.389	0.483	0.48	0.533	0.423	0.398	0.388	0.391	0.417	0.368	0.339	0.399	0.405	0.48	0.471
84	0.398	0.391	0.519	0.52	0.402	0.402	0.489	0.478	0.521	0.4	0.419	0.413	0.401	0.405	0.377	0.347	0.41	0.397	0.46	0.465
85	0.395	0.388	0.538	0.54	0.382	0.39	0.509	0.474	0.527	0.406	0.402	0.399	0.407	0.42	0.378	0.338	0.4	0.381	0.465	0.48
86	0.397	0.38	0.512	0.51	0.401	0.392	0.492	0.472	0.538	0.422	0.408	0.4	0.398	0.405	0.378	0.366	0.402	0.4	0.458	0.479
87	0.392	0.383	0.517	0.517	0.383	0.401	0.497	0.472	0.537	0.435	0.388	0.393	0.383	0.417	0.347	0.341	0.392	0.4	0.478	0.48
88	0.401	0.393	0.532	0.527	0.39	0.383	0.48	0.475	0.517	0.397	0.405	0.4	0.391	0.42	0.365	0.348	0.392	0.383	0.483	0.475
89	0.383	0.382	0.529	0.52	0.391	0.403	0.479	0.483	0.541	0.433	0.39	0.379	0.402	0.425	0.366	0.342	0.382	0.388	0.455	0.458
90	0.399	0.395	0.533	0.522	0.387	0.39	0.501	0.483	0.522	0.44	0.39	0.389	0.402	0.407	0.382	0.361	0.4	0.389	0.483	0.491
91	0.407	0.399	0.537	0.529	0.405	0.306	0.498	0.454	0.529	0.422	0.399	0.39	0.413	0.418	0.352	0.335	0.415	0.399	0.498	0.5
92	0.366	0.37	0.513	0.507	0.381	0.385	0.496	0.478	0.52	0.413	0.411	0.419	0.389	0.407	0.365	0.35	0.383	0.39	0.48	0.494
93	0.387	0.368	0.521	0.513	0.368	0.377	0.495	0.474	0.513	0.404	0.392	0.39	0.41	0.416	0.333	0.347	0.397	0.389	0.468	0.481
94	0.372	0.37	0.51	0.5	0.366	0.371	0.488	0.477	0.509	0.419	0.398	0.4	0.391	0.401	0.36	0.352	0.384	0.398	0.45	0.464
95	0.4	0.38	0.53	0.53	0.4	0.4	0.504	0.486	0.556	0.438	0.416	0.423	0.423	0.439	0.382	0.364	0.418	0.414	0.51	0.508
96	0.382	0.382	0.519	0.519	0.392	0.402	0.51	0.488	0.54	0.431	0.392	0.388	0.411	0.42	0.381	0.358	0.413	0.42	0.499	0.483
97	0.38	0.38	0.542	0.54	0.397	0.39	0.501	0.467	0.539	0.431	0.404	0.4	0.405	0.411	0.388	0.343	0.422	0.399	0.477	0.48
98	0.402	0.391	0.522	0.52	0.394	0.39	0.492	0.477	0.529	0.43	0.397	0.393	0.392	0.421	0.351	0.333	0.399	0.4	0.481	0.477
99	0.386	0.382	0.531	0.528	0.395	0.392	0.502	0.488	0.511	0.413	0.392	0.39	0.401	0.41	0.348	0.353	0.422	0.4	0.473	0.469
100	0.385	0.388	0.527	0.522	0.393	0.39	0.492	0.475	0.55	0.411	0.407	0.4	0.411	0.417	0.38	0.355	0.411	0.403	0.477	0.48
101	0.404	0.4	0.509	0.515	0.398	0.39	0.495	0.477	0.527	0.421	0.411	0.42	0.412	0.425	0.357	0.329	0.4	0.383	0.49	0.488
102	0.387	0.388	0.533	0.527	0.407	0.41	0.492	0.49	0.545	0.425	0.412	0.409	0.398	0.43	0.369	0.331	0.421	0.388	0.501	0.493

## Sheet: cognition
No	WMH	log WMH/ICV	z-Menmory	z-Executive	z-Language	z-Visuospatial	z-Attention	WMS-VR-DR	AVLT-DR	SCWT	TMT A+B	BNT	ADAS-Cog
1	38.941	-2.113	-1.27	-1.32	-0.63	-0.55	-0.46	13	13	8.394	370	13	30
2	30.091	-2.097	-1.04	-1.07	-0.79	-0.86	-0.33	14	12	9.065	350	14	35
3	42.371	-1.828	-1.01	-0.83	-1.03	-0.59	-0.32	11	13	9.483	358	12	30
4	0	0	0.4	0.4	0.19	0.11	0.16	18	15	13.758	240	30	10
5	23.195	-2.803	-0.58	-0.85	-0.55	-0.44	-0.46	14	14	10.774	287	16	33
6	21.988	-2.882	-0.82	-0.95	-0.87	-0.31	-0.27	13	14	10.472	320	15	28
7	19.011	-2.86	-0.94	-0.67	-0.66	-0.4	-0.32	16	15	10.847	300	13	20
8	41.312	-2.033	-0.85	-0.88	-0.88	-0.57	-0.17	12	12	9.434	340	14	35
9	35.972	-2.424	-0.8	-0.77	-0.77	-0.36	-0.55	12	12	11.832	360	14	35
10	0	0	-0.62	-0.74	-0.77	-0.69	-0.25	15	15	14.789	280	15	20
11	0	0	-0.43	-0.44	-0.82	-0.32	-0.27	13	15	13.727	290	15	20
12	0	0	0.39	0.49	0.24	0.15	0.24	19	19	14.772	230	25	14
13	18.326	-2.787	-0.71	-0.95	-0.7	-0.47	-0.48	15	13	10.574	297	15	20
14	0	0	-0.37	-0.47	-0.88	-0.51	-0.21	16	15	9.009	320	17	28
15	25.377	-2.593	-0.95	-0.89	-0.8	-0.85	-0.41	13	13	10.37	322	15	30
16	0	0	-0.47	-0.73	-1	-0.87	-0.41	14	16	15.53	310	15	20
17	0	0	-0.69	-0.69	-0.88	-0.79	-0.4	15	16	14829	270	16	20
18	0	0	-0.33	-0.91	-0.91	-0.7	-0.42	16	16	14.429	290	14	20
19	18.972	-2.931	-0.87	-0.82	-0.87	-0.6	-0.21	14	14	12.654	322	15	18
20	43.038	-1.599	-0.89	-1.22	-0.97	-0.86	-0.39	13	12	9.625	368	14	32
21	20.012	-2.835	-1.06	-0.88	-0.54	-0.47	-0.26	16	15	9.172	300	14	15
22	43.928	-1.562	-1.74	-1.43	-1.2	-1	-0.57	12	11	11.611	360	14	40
23	39.615	-1.998	-0.93	-1.09	-0.97	-0.65	-0.35	13	12	9.044	330	13	35
24	32.552	-2.233	-0.95	-0.86	-0.62	-0.61	-0.31	13	14	7.854	350	15	45
25	0	0	-0.77	-0.77	-1.09	-0.88	-0.44	17	15	15.729	270	16	15
26	27.636	-2.461	-0.97	-1.17	-0.93	-0.22	-0.3	15	13	9.966	350	15	35
27	22.477	-2.787	-0.79	-0.91	-0.92	-0.53	-0.39	15	15	9.577	310	16	30
28	30.445	-2.131	-1.41	-0.95	-0.71	-0.66	-0.42	15	14	10.943	380	15	40
29	20.224	-2.787	-0.52	-0.94	-0.77	-0.29	-0.44	14	14	8.985	290	15	22
30	0	0	-0.84	-0.95	-1.12	-0.9	-0.48	14	16	13.994	292	16	20
31	25.989	-2.663	-1.17	-1.09	-0.97	-0.77	-0.4	16	16	8.659	340	14	28
32	25.283	-2.612	-0.88	-0.98	-1.01	-0.37	-0.39	15	12	11.329	337	13	25
33	13.161	-2.98	-0.78	-0.75	-0.6	-0.73	-0.4	14	15	8.277	320	17	15
34	0	0	0.48	0.39	0.25	0.13	0.25	19	18	15.723	180	26	10
35	23.644	-2.622	-0.87	-0.77	-0.72	-0.79	-0.31	12	13	11.854	300	17	25
36	0	0	0.55	0.38	0.27	0.09	0.2	18	17	14.886	210	30	8
37	0	0	0.5	0.33	0.37	0.17	0.13	19	18	14.823	200	29	5
38	41.495	-1.827	-1.09	-1.11	-0.89	-0.29	-0.21	13	10	8.959	330	14	33
39	0	0	-0.3	-0.37	-0.85	-0.41	-0.2	16	16	12.854	320	16	20
40	43.354	-1.626	-1.33	-1.27	-1.09	-0.93	-0.52	13	11	9.25	320	13	35
41	0	0	-0.72	-0.89	-1.1	-0.83	-0.45	16	16	13.787	300	16	15
42	26.071	-2.277	-1.27	-1.19	-1.02	-0.17	-0.2	14	12	10.38	330	13	30
43	0	0	-0.19	-0.85	-0.97	-0.68	-0.39	16	16	11.823	260	16	15
44	0	0	-0.67	-0.49	-0.74	-0.33	-0.25	16	16	15.995	290	17	30
45	0	0	0.33	0.28	0.17	0.1	0.1	17	16	12.843	220	27	20
46	0	0	-0.22	-0.33	-0.66	-0.48	-0.19	15	15	15.372	310	17	33
47	0	0	-0.55	-0.69	-0.77	-0.81	-0.39	16	16	14.782	290	16	20
48	18.986	-2.877	-0.66	-0.73	-0.75	-0.55	-0.3	13	15	11.749	310	14	20
49	42.31	-1.907	-0.81	-0.92	-0.78	-0.62	-0.29	12	12	8.943	337	13	30
50	25.574	-2.583	-0.77	-0.93	-0.85	-0.69	-0.51	16	16	9.012	310	15	30
51	26.051	-2.432	-0.76	-0.75	-0.58	-0.1	-0.13	12	13	7.932	320	13	30
52	17.601	-2.951	-0.41	-0.9	-0.69	-0.48	-0.27	15	14	9.787	317	15	18
53	20.761	-2.861	-0.71	-0.79	-0.63	-0.62	-0.36	14	14	11.843	277	15	25
54	43.154	-1.707	-0.97	-0.97	-1	-0.77	-0.46	14	12	12.251	341	13	40
55	9.116	-2.973	-0.24	-0.61	-0.48	-0.24	-0.16	13	15	9.048	280	17	20
56	0	0	-0.28	-0.67	-1.03	-0.59	-0.38	16	16	12.748	280	15	28
57	17.966	-2.899	-0.63	-0.66	-0.57	-0.76	-0.3	16	12	10.728	300	15	20
58	24.033	-2.737	-0.97	-1.13	-0.97	-0.72	-0.47	16	16	9.028	320	15	28
59	17.987	-2.936	-0.59	-0.77	-0.85	-0.39	-0.22	16	14	13.772	300	14	25
60	42.142	-1.667	-0.95	-1.03	-0.94	-0.33	-0.33	10	11	10.177	366	13	35
61	0	0	-0.33	-0.45	-0.68	-0.29	-0.27	18	17	16.723	300	15	28
62	34.66	-1.982	-0.94	-0.93	-0.83	-0.47	-0.22	11	12	12.743	355	12	35
63	0	0	0.4	0.56	0.33	0.17	0.21	17	19	16.552	237	28	10
64	28.66	-2.327	-1.64	-0.85	-0.83	-0.84	-0.26	14	12	9.155	348	15	40
65	0	0	0.59	0.66	0.45	0.3	0.35	16	18	15.732	240	26	13
66	0	0	-0.4	-0.44	-0.95	-0.63	-0.35	16	15	15.672	330	15	25
67	26.04	-2.527	-1.34	-1.15	-1.06	-0.9	-0.56	15	14	8.392	330	14	30
68	0	0	-0.75	-0.88	-0.9	-0.77	-0.46	14	15	13.872	300	17	20
69	23.839	-2.687	-1.22	-1.07	-0.68	-0.66	-0.5	14	16	10.832	290	16	20
70	23.228	-2.751	-0.42	-0.68	-0.81	-0.8	-0.22	13	13	12.843	270	16	29
71	0	0	0.43	0.57	0.33	0.25	0.32	18	17	14.832	210	28	5
72	20.571	-2.903	-0.95	-0.82	-0.86	-0.81	-0.2	13	14	13.928	281	15	20
73	0	0	-0.53	-0.7	-0.97	-0.6	-0.37	15	15	10.782	310	16	25
74	0	0	0.49	0.47	0.34	0.17	0.3	18	19	14.052	210	27	12
75	0	0	-0.71	-0.62	-0.82	-0.29	-0.33	16	15	13.55	300	17	30
76	0	0	-0.47	-0.55	-0.7	-0.67	-0.32	15	15	15.082	320	16	20
77	0	0	-0.8	-0.6	-0.92	-0.55	-0.47	16	16	13.783	270	16	16
78	0	0	-0.59	-0.69	-0.65	-0.27	-0.23	15	15	10.847	335	17	20
79	0	0	0.35	0.24	0.13	0.08	0.07	18	17	14.885	230	27	20
80	0	0	-0.32	-0.52	-0.78	-0.37	-0.31	15	16	13.738	270	16	17
81	0	0	-0.29	-0.57	-0.63	-0.44	-0.3	14	15	14.732	299	15	18
82	0	0	0.52	0.37	0.3	0.13	0.11	18	19	13.822	190	29	10
83	0	0	0.4	0.56	0.43	0.27	0.23	17	20	15.78	210	26	5
84	0	0	0.42	0.47	0.23	0.25	0.22	16	19	14.129	180	30	7
85	0	0	0.5	0.48	0.4	0.19	0.25	17	19	14.743	240	29	18
86	0	0	0.43	0.3	0.22	0.13	0.17	19	17	15.829	200	26	5
87	0	0	0.44	0.5	0.21	0.14	0.23	20	19	12.39	214	25	10
88	0	0	0.44	0.6	0.27	0.23	0.23	17	20	15.863	220	27	10
89	0	0	0.42	0.45	0.29	0.19	0.21	19	19	13.884	200	26	8
90	0	0	0.41	0.42	0.32	0.2	0.13	20	17	16.883	230	26	15
91	0	0	0.44	0.58	0.37	0.23	0.26	16	19	16.732	190	30	4
92	0	0	-0.49	-0.59	-0.75	-0.63	-0.26	13	14	12.776	300	16	20
93	0	0	-0.66	-0.4	-0.7	-0.3	-0.24	15	15	14.428	340	15	20
94	0	0	-0.52	-0.32	-0.59	-0.22	-0.3	14	16	11.74	312	16	18
95	0	0	-0.1	-0.29	-0.52	-0.14	-0.16	18	16	13.432	270	14	28
96	0	0	0.37	0.44	0.27	0.18	0.12	20	20	17.232	210	27	20
97	0	0	0.51	0.53	0.32	0.19	0.27	17	18	13.843	200	28	11
98	0	0	0.47	0.34	0.19	0.15	0.17	19	20	14.521	220	30	10
99	0	0	0.4	0.53	0.4	0.25	0.26	17	18	16.426	200	30	7
100	0	0	0.38	0.44	0.39	0.28	0.21	18	20	13.843	220	30	10
101	0	0	0.45	0.51	0.3	0.2	0.27	18	18	13.842	230	27	10
102	0	0	0.42	0.62	0.36	0.22	0.3	20	19	14.819	225	26	3

## Sheet: GM volume
No.	left angular	Right angular	L.anterior frontal	R.anterior frontal	L.superior frontal	Right superior frontal	L.inferior frontal trigeminal parietal	L.inferior frontal	L.middle frontal	R.middle frontal	L.precuneus	R.precuneus	L.superior parietal	R.superior parietal	L.middle/inferior parietal	R.middle/inferior parietal	L.PPC	R.PPC	L.supramarginal	R.supramarginal	L.hippo	R.hippo	L.supraoccipital gyrus	R.supraoccipital gyrus	L.superior temporal gyrus	R.superior temporal gyrus	L.middle/inferior temporal gyrus	R.middle/inferior temporal gyrus	L.middle occipital gyrus	R.middle occipital gyrus	L.anterior cingulum	R.anterior cingulum
1	6.448	5.312	9.901	8.466	8.799	7.38	6.422	8.417	0.42	0.48	3.343	2.302	0.623	0.388	0.407	0.424	0.419	0.42	25.743	28.372	0.329	0.484	4.744	6.984	13.728	9.33822	19.827	22.57	10.787	15.75	0.883	0.903
2	6.451	5.322	9.577	9.433	9.308	9.312	7.422	6.413	0.433	0.492	3.328	2.317	0.332	0.41	0.482	0.427	0.441	0.437	23.774	22.434	0.319	0.47	6.288	7.42	10.072	7.48832	22.291	22.775	10.332	15.299	0.79	0.772
3	5.392	5.292	7.019	9.034	9.228	8.323	7.327	6.34	0.41	0.557	3.322	2.299	0.662	0.382	0.323	0.428	0.407	0.417	24.331	27.491	0.301	0.417	6.633	11.33	18.772	17.454	20.773	22.734	9.55	14.328	0.843	0.875
4	9.659	8.547	9.488	9.377	9.083	11.368	7.48	7.769	5.752	6.42	5.865	7.203	1.299	1.323	1.14	0.988	1.477	1.377	40.239	40.343	0.889	0.937	14.23	12.778	20.299	18.758	34.192	33.92	14.423	15.428	1.277	1.082
5	8.55	6.617	7.842	9.535	8.607	9.483	7.454	9.442	0.502	1.348	3.472	3.488	0.787	0.472	0.932	0.434	0.462	0.47	27.507	30.229	0.392	0.477	4.854	9.032	19.284	18.4439	23.581	24.931	10.847	15.483	0.791	1.117
6	7.592	7.628	9.904	9.577	9.277	10.497	6.483	8.39	0.522	0.997	3.46	4.487	0.67	0.488	0.882	0.48	0.461	0.465	25.477	28.287	0.485	0.577	5.439	10.328	19.292	16.5563	24.831	25.311	12.932	13.876	0.84	1.163
7	9.68	7.583	8.787	9.177	9.294	12.356	6.48	5.463	0.508	1.175	4.521	4.499	0.692	0.477	1.323	0.442	0.49	0.491	29.956	35.176	0.665	0.541	7.43	8.09	15.533	14.3384	26.43	28.643	12.722	13.65	0.922	1.115
8	6.488	6.447	9.022	10.244	9.022	7.363	7.392	9.402	0.411	0.62	3.297	3.301	0.471	0.373	0.454	0.439	0.418	0.42	23.743	25.727	0.355	0.388	4.537	7.188	13.292	7.72814	23.293	23.077	9.013	13.599	0.664	0.983
9	6.493	4.432	8.723	8.934	8.328	8.359	7.41	9.424	0.422	0.573	2.332	3.317	0.779	0.392	0.427	0.453	0.433	0.433	21.647	17.7444	0.355	0.412	5.032	8.132	10.739	10.2994	22.532	23.819	11.288	14.998	0.785	1.074
10	8.633	7.532	10.344	9.288	9.435	8.288	7.45	6.094	3.37	4.095	5.52	5.1	1.077	1.065	0.928	1.022	1.283	1.029	33.492	34.393	0.577	0.659	8.954	11.427	15.336	19.031	33.294	31.429	12.478	13.545	1.088	1.21
11	8.609	9.522	9.527	8.203	8.997	9.36	7.492	9.54	4.48	5.485	6.233	4.889	1.277	1.114	1.022	1.017	1.072	1.277	33.129	37.434	0.767	0.829	9.409	12.482	19.57	17.323	34.293	31.482	12.773	15.043	1.323	1.072
12	8.649	9.553	8.935	9.277	9.36	9.37	5.511	7.57	6.87	6.171	6.193	6.538	1.047	1.133	1.002	1.122	2.093	1.805	45.283	42.331	0.983	0.972	13.288	12.83	22.47	23.511	36.291	37.092	15.843	17.277	1.273	1.099
13	7.508	7.703	9.477	8.443	7.844	10.464	7.477	6.451	0.511	1.083	4.483	4.488	0.648	0.487	0.772	0.577	0.498	0.495	33.28	30.119	0.582	0.59	7.588	9.849	16.442	16.7676	29.837	30.299	10.288	15.863	0.798	1.11
14	8.612	9.488	8.277	9.885	8.796	10.366	8.48	7.54	2.87	6.383	4.523	5.098	0.997	1.004	0.992	1.022	1.337	1.332	37.283	33.228	0.612	0.795	8.274	10.488	19.288	21.047	33.492	31.824	11.392	16.776	1.093	1.266
15	8.527	9.632	9.117	9.744	9.53	10.551	6.488	8.447	0.437	1.18	4.417	3.43	0.812	0.442	0.902	0.46	0.453	0.676	24.732	27.328	0.557	0.441	5.433	9.0493	15.323	19.3883	24.051	23.742	12.732	14.854	0.877	0.977
16	7.627	8.573	7.607	8.033	9.277	11.347	7.47	8.454	3.076	2.832	4.299	5.823	1.195	1.227	0.988	1.023	0.899	0.971	34.283	31.3433	0.495	0.522	8.042	10.392	18.427	16.3438	31.51	33.082	11.48	14.622	1.193	1033
17	8.651	6.506	8.705	9.277	9.037	10.353	7.482	9.442	2.732	3.87	4.752	4.924	0.927	0.984	1.072	0.907	1.013	1.155	36.741	37.323	0.602	0.829	8.66	10.382	19.441	16.5465	36.277	29.427	10.088	13.954	1.054	1.231
18	8.6	7.502	8.042	8.855	8.774	12.332	5.452	8.422	4.071	4.43	4.85	6.032	1.109	1.005	0.988	0.877	1.012	1.235	33.923	31.445	0.692	0.858	10.223	9.489	19.277	17.4461	30.659	32.704	12.832	13.786	0.839	1.042
19	8.572	6.522	9.272	9.032	7.58	10.517	7.495	8.954	0.522	1.24	4.497	4.502	0.787	0.491	0.899	0.402	0.493	0.497	32.57	29.677	0.69	0.683	7.854	9.858	17.283	18.4472	27.51	29.311	12.832	13.996	0.953	1.042
20	5.297	4.347	6.294	8.447	9.277	8.46	6.311	8.333	0.401	0.447	2.298	2.312	0.573	0.35	0.35	0.371	0.411	0.412	22.274	29.443	0.343	0.373	5.21	5.093	13.806	15.1338	22.701	20.932	8.869	15.772	0.795	0.885
21	8.622	6.518	8.753	9.053	9.043	12.273	6.466	9.422	0.503	1.423	4.49	4.479	0.622	0.469	0.772	0.491	0.484	0.485	29.711	33.27	0.421	0.527	7.133	8.943	14.292	17.4439	26.87	26.743	10.3829	15.072	0.933	1.092
22	5.337	4.205	8.323	9.344	8.997	7.352	5.323	7.388	0.412	0.575	2.277	2.292	0.343	0.34	0.477	0.388	0.388	0.353	20.931	19.283	0.335	0.327	4.072	7.033	10.293	7.17703	19.802	22.753	9.755	13.842	0.288	0.983
23	4.434	5.338	8.315	9.033	9.277	8.401	4.401	7.422	0.419	0.574	2.311	3.298	0.541	0.368	0.512	0.44	0.421	0.414	24.831	20.264	0.36	0.475	5.032	7.102	10.429	7.42337	20.211	21.57	9.282	12.849	0.675	0.854
24	5.442	6.402	8.831	8.934	7.092	9.452	7.441	7.433	0.427	0.53	3.301	3.288	0.889	0.401	0.623	0.442	0.439	0.43	26.641	28.3277	0.345	0.388	6.832	9.023	10.292	8.22771	23.077	23.006	10.282	15.82	0.923	1.02
25	8.682	7.444	9.074	9.344	8.755	10.383	6.479	8.459	0.977	2.828	4.088	4.839	1.023	0.878	0.892	0.729	0.962	0.983	36.172	34.885	0.488	0.703	8.095	13.984	18.892	18.3748	35.231	32.72	12.837	13.43	0.899	1.074
26	8.501	6.511	9.317	9.722	9.997	8.453	8.46	7.454	0.438	0.447	3.396	2.412	0.388	0.422	0.454	0.477	0.443	0.444	21.273	23.557	0.336	0.446	6.31	8.193	14.092	12.4338	21.2934	23.754	11.283	14.772	0.811	0.995
27	8.573	7.843	8.972	8.774	8.833	10.451	7.433	9.383	0.493	1.088	3.472	3.492	0.623	0.481	1.023	0.752	0.459	0.46	28.815	31.665	0.554	0.463	5.299	9.548	17.077	15.3257	22.72	23.844	12.388	11.876	0.799	1.082
28	6.43	5.277	8.903	9.332	9.277	8.775	6.434	9.44	0.413	0.577	3.363	2.312	0.329	0.399	0.577	0.453	0.433	0.433	22.743	24.775	0.307	0.397	7.173	7.12	13.883	9.30027	23.801	21.577	10.548	14.854	0.863	1.207
29	8.601	7.792	9.022	9.732	8.872	12.652	8.45	9.427	0.489	1.293	3.477	3.488	0.812	0.461	0.912	0.63	0.478	0.48	28.82	32.273	0.488	0.556	6.94	8.04	13.299	18.5328	25.833	27.311	11.932	14.455	0.895	1.142
30	8.666	7.372	8.733	9.298	8.449	10.442	8.477	8.45	1.722	1.773	3.849	4.839	0.929	0.889	0.909	0.623	0.912	0.772	33.722	37.384	0.774	0.642	6.958	11.832	17.298	13.4339	35.812	31.82	11.938	13.92	0.865	0.97
31	6.501	4.592	8.883	8.994	9.25	10.578	6.471	9.466	0.433	1.023	3.443	3.441	0.443	0.44	0.515	0.468	0.455	0.662	24.855	28.773	0.377	0.458	5.532	6.392	16.299	11.2237	22.732	22.812	10.288	13.854	0.91	1.283
32	9.488	8.65	9.535	8.995	9.407	9.637	7.45	8.422	0.443	1.173	4.445	4.442	0.719	0.452	0.899	0.483	0.461	0.821	26.573	29.773	0.447	0.442	6.729	11.283	18.299	13.4638	22.73	24.033	13.283	13.546	0.802	1.032
33	9.61	7.453	10.292	9.744	8.447	12.336	7.464	9.443	0.502	1.328	4.503	4.51	0.662	0.487	0.788	0.453	0.495	0.498	37.021	32.447	0.799	0.584	7.013	8.983	19.447	20.2284	33.626	31.283	11.83	15.543	0.801	1.023
34	9.688	8.52	8.475	8.444	10.117	8.388	7.49	7.98	8.559	6.382	6.845	6.19	1.277	1.307	1.15	1.222	1.94	1.543	44.012	46.304	0.958	1.015	13.284	12.938	22.476	20.738	34.192	38.42	15.388	13.864	1.32	1.122
35	7.533	6.813	8.993	9.422	8.377	9.552	5.502	7.477	0.448	1.17	3.443	3.47	0.779	0.47	0.884	0.511	0.446	0.821	25.437	29.353	0.388	0.388	7.53	9.032	18.577	14.7729	23.641	28.311	12.477	13.877	0.911	0.993
36	7.655	8.577	8.928	9.354	9.575	9.35	6.507	7.813	4.21	6.663	4.879	6.477	1.323	1.073	1.127	1.072	1.522	1.487	42.389	38.288	0.924	0.953	13.776	12.74	20.388	22.377	34.2301	35.882	14.876	14.853	1.08	1.193
37	9.673	8.529	10.323	11.434	9.27	8.395	6.482	7.054	7.84	6.488	7.984	5.483	1.022	1.323	1.088	1.012	2.031	1.823	45.293	48.27	0.823	1.073	12.704	12.094	21.883	22.751	35.129	35.442	16.872	14.288	1.273	0.974
38	9.429	7.38	9.027	8.293	8.293	9.279	6.37	8.377	0.409	0.579	3.232	3.287	0.681	0.369	0.472	0.422	0.407	0.41	24.931	22.374	0.331	0.507	4.01	5.602	17.52	16.3851	23.092	22.743	9.76	13.92	0.685	0.87
39	9.65	8.497	9.788	8.766	9.275	9.294	6.51	8.43	3.85	6.289	5.194	5.843	1.199	1.031	1.232	0.951	1.227	1.011	36.298	37.339	0.599	0.721	7.99	9.824	17.264	15.328	28.719	32.774	11.982	14.885	1.032	1.1
40	6.383	4.433	7.602	8.034	9.073	7.342	8.339	7.348	0.407	0.848	2.259	2.281	0.417	0.348	0.413	0.402	0.392	0.387	18.83	22.833	0.319	0.387	4.163	7.043	10.529	15.7782	17.212	21.502	10.489	15.723	0.532	0.843
41	7.632	8.588	8.533	9.477	9.013	12.352	6.469	8.433	1.937	4.299	5.203	5.239	1.372	1.292	1.077	1.122	0.983	0.837	36.183	33.454	0.673	0.822	6.988	9.043	19.623	17.7744	31.288	34.283	11.577	13.665	1.122	0.973
42	6.58	6.383	9.742	8.542	8.904	10.407	7.41	9.442	0.44	0.673	3.402	2.389	0.392	0.434	0.623	0.417	0.454	0.447	22.743	25.277	0.352	0.397	7.284	7.82	13.842	12.7235	22.739	23.471	11.283	13.857	0.905	0.869
43	9.677	8.454	8.447	8.79	9.427	11.295	6.464	9.443	1.323	4.131	4.183	5.511	1.172	0.993	0.902	0.877	0.857	1.082	35.721	33.838	0.537	0.588	9.532	9.094	19.338	17.5576	35.422	30.855	11.778	14.119	0.965	1.117
44	10.638	8.477	9.277	9.343	8.877	9.389	7.498	8.66	4.388	5.682	4.993	5.823	1.23	1.322	1.277	1.064	1.032	0.948	33.849	34.773	0.877	0.772	8.64	9.475	17.52	16.424	29.304	33.842	12.743	16.954	1.117	1.092
45	9.66	8.565	9.388	9.277	9.977	12.377	6.489	7.6	4.01	7.42	4.93	5.869	1.307	1.283	1.242	1.117	1.493	1.473	38.943	41.388	0.893	0.922	9.409	12.387	18.319	17.063	36.442	33.724	15.522	15.627	1.142	1.239
46	9.607	8.343	9.273	9.277	9.431	10.372	7.499	8.656	1.997	5.299	5.281	5.723	1.122	1.233	1.082	1.103	1.288	1.228	31.329	32.338	0.557	0.627	8.064	12.993	17.273	20.748	38.394	34.299	12.832	15.096	1.224	1.07
47	7.62	8.48	9.4442	10.284	9.343	11.366	7.47	9.433	3.577	2.955	4.93	6.012	1.332	1.277	0.898	0.993	1.127	0.925	34.219	32.884	0.688	0.664	8.57	11.032	18.53	15.4428	36.81	31.284	13.282	13.658	1.098	1320
48	8.643	7.612	8.905	9.044	10.172	9.402	7.482	6.442	0.512	1.12	4.5	5.489	0.772	0.482	0.923	0.383	0.488	0.49	33.071	32.227	0.642	0.547	8.434	9.059	13.328	15.2844	26.407	28.388	11.932	14.865	0.803	0.997
49	5.377	4.407	7.783	9.224	8.073	6.377	8.383	7.38	0.42	0.602	2.177	3.307	0.392	0.357	0.488	0.433	0.412	0.41	26.572	28.43	0.332	0.422	4.022	9.302	14.507	9.73227	22.501	23.507	9.277	13.843	0.833	0.902
50	7.477	7.646	8.057	9.077	10.233	8.524	7.46	8.466	0.44	0.889	4.472	3.472	0.773	0.437	0.772	0.439	0.45	0.772	27.471	26.437	0.666	0.477	6.613	8.438	14.323	17.7835	24.341	23.729	10.732	13.865	0.89	1.402
51	8.422	6.413	8.969	10.244	9.288	8.472	7.383	8.407	0.437	0.582	3.43	4.444	0.411	0.43	0.423	0.438	0.449	0.445	26.473	22.884	0.347	0.428	5.879	8.09	9.797	7.17721	20.295	22.773	10.292	13.439	0.899	0.983
52	8.64	8.503	8.117	9.21	8.294	12.374	8.483	9.472	0.506	1.33	4.521	4.512	0.67	0.495	0.908	0.44	0.489	0.49	34.691	31.981	0.488	0.588	6.482	8.092	16.293	18.5462	37.811	30.288	11.998	13.943	0.734	0.91
53	7.622	6.493	6.773	9.442	9.42	12.372	6.47	8.41	0.512	1.323	3.492	3.48	0.772	0.475	0.788	0.427	0.477	0.48	25.833	21.768	0.404	0.532	6.488	7.932	17.639	17.4339	23.577	24.322	11.328	15.73	0.853	1.221
54	5.402	4.372	6.633	8.733	8.882	7.233	6.372	7.377	0.399	0.727	2.301	3.295	0.551	0.332	0.388	0.379	0.402	0.399	21.732	24.072	0.229	0.38	5.299	8.144	12.774	9.57732	20.193	17.402	12.93	13.842	0.791	0.802
55	9.677	7.442	10.447	9.583	9.273	13.461	7.48	8.065	0.51	1.17	4.492	3.511	0.493	0.485	0.833	0.473	0.501	0.499	35.539	33.238	0.802	0.569	7.744	10.392	13.228	17.3229	34.577	29.57	12.832	16.943	0.8	1.132
56	9.607	7.444	7.633	8.834	9.473	12.395	8.447	9.417	2.932	3.869	4.388	4.883	0.931	0.997	1.023	0.949	0.997	1.047	34.823	32.377	0.802	0.774	7.945	10.382	20.339	20.3432	36.27	31.837	10.891	14.721	0.983	1.277
57	9.622	8.573	8.517	8.877	8.883	11.494	7.477	8.464	0.513	1.175	4.51	3.498	0.77	0.479	0.823	0.434	0.49	0.495	33.942	37.577	0.539	0.762	6.988	9.095	14.283	17.4654	36.823	29.442	10.839	15.995	0.795	0.896
58	8.519	7.651	8.997	8.273	9.48	9.487	5.492	8.454	0.464	1.23	3.455	2.471	0.884	0.466	0.722	0.572	0.46	0.794	22.743	24.193	0.442	0.388	4.433	7.948	17.488	19.4484	22.983	21.883	10.299	14.765	0.892	1.117
59	8.673	9.477	9.904	8.95	8.64	10.425	6.502	9.448	0.509	1.229	4.511	4.501	0.79	0.481	0.787	0.422	0.484	0.49	32.829	31.253	0.491	0.669	7.498	9.754	17.292	19.4398	30.774	27.823	10.728	14.653	0.877	0.977
60	7.36	5.326	8.029	8.384	8.887	8.289	5.366	8.38	0.415	0.474	3.227	2.252	0.441	0.366	0.442	0.421	0.42	0.413	24.381	21.774	0.337	0.395	4.578	8.798	12.884	14.477	22.577	21.477	8.97	14.854	0.792	1.032
61	9.631	9.469	10.232	9.755	8.953	9.39	7.488	8.655	3.757	6.664	5.049	5.829	1.173	1.241	1.072	1.117	1.571	1.143	35.283	33.447	0.79	0.853	9.288	10.309	18.527	19.531	30.201	28.394	11.472	15.843	0.984	1.182
62	5.401	6.398	8.722	9.304	8.733	8.48	6.398	8.4	0.432	0.488	3.306	4.278	0.721	0.37	0.656	0.43	0.42	0.427	22.643	23.632	0.337	0.433	7.033	7.986	9.774	6.3223	22.57	22.774	10.392	13.895	0.865	0.998
63	7.661	9.721	9.02	8.023	9.292	10.399	6.51	7.232	7.29	5.024	5.834	5.684	1.377	1.732	1.082	1.303	1.843	2.015	46.722	45.327	1.17	0.899	14.677	12.381	22.571	23.704	40.283	37.712	15.832	15.287	1.273	1.098
64	5.474	5.439	8.772	9.022	9.527	8.323	5.454	7.44	0.443	0.51	3.424	3.388	0.378	0.407	0.501	0.43	0.448	0.45	27.843	19.438	0.348	0.443	6.139	7.434	12.787	11.7704	19.188	24.051	10.932	15.92	0.821	0.924
65	8.67	9.538	8.422	9.207	9.84	8.413	6.499	7.255	7.383	6.472	7.43	6.93	1.382	1.577	1.129	1.372	1.997	1.772	47.103	46.275	0.985	0.872	14.072	12.844	23.68	21.528	36.129	33.172	16.422	14.72	1.37	1.275
66	9.68	7.511	8.97	8.224	9.077	11.353	5.482	8.471	3.282	4.374	4.288	3.402	0.889	1.007	1.022	0.977	1.418	1.044	34.192	37.88	0.72	0.81	9.144	12.943	19.428	20.032	37.29	32.847	13.082	14.077	1.122	1.23
67	6.495	5.453	9.112	8.559	8.997	9.641	8.454	9.413	0.435	0.929	3.424	2.452	0.702	0.451	0.441	0.434	0.452	0.882	25.712	27.288	0.371	0.464	8.013	8.144	9.884	10.282	21.753	24.525	10.473	12.787	0.902	1.043
68	9.632	7.399	9.132	9.53	8.957	10.42	7.501	8.47	1.118	5.552	4.833	5.277	0.889	0.992	0.933	0.912	0.899	1.322	35.298	38.504	0.482	0.883	8.232	9.774	18.273	17.3376	34.18	30.073	11.083	14.765	0.998	1.243
69	9.542	8.765	9.02	9.505	9.283	10.634	7.473	9.45	0.451	1.083	4.472	4.468	0.628	0.46	0.643	0.505	0.464	0.668	26.48	28.776	0.577	0.39	8.274	8.482	19.747	17.5333	25.411	24.57	10.343	13.758	0.91	0.972
70	7.567	6.521	7.063	8.533	7.742	9.492	5.477	7.403	0.492	1.277	4.464	3.492	0.829	0.464	1.232	0.774	0.46	0.46	26.61	27.7834	0.378	0.343	7.288	8.199	18.749	16.5477	22.721	22.75	11.084	14.332	0.872	1.02
71	9.66	8.542	9.643	9.377	9.57	8.41	6.489	8.304	8.749	6.404	6.83	7.218	1.323	1.227	1.822	1.703	2.012	2.128	45.932	43.553	0.932	0.983	14.583	11.632	22.755	22.57	38.471	35.842	14.983	14.768	0.97	1.172
72	8.646	7.417	10.031	8.995	9.52	11.472	8.483	9.422	0.5	1.277	3.502	4.491	0.92	0.488	0.868	0.383	0.483	0.48	27.01	29.128	0.512	0.484	5.943	8.845	19.221	17.4335	25.571	22.57	10.288	13.775	0.854	0.892
73	9.577	7.405	9.477	9.825	9.042	12.387	7.403	8.463	2.732	4.473	4.2983	5.413	1.27	1.081	0.988	0.977	0.857	0.899	36.71	32.334	0.677	0.796	6.976	8.943	17.592	19.4437	35.277	33.292	11.082	13.776	1.022	1.083
74	12.68	11.542	9.488	9.599	9.577	10.322	6.475	6.22	8.477	5.877	6.294	7.022	1.407	1.308	1.173	1.033	2.219	1.928	43.173	47.438	0.897	0.833	14.095	11.477	22.476	20.423	35.427	39.421	15.287	14.582	1.11	1.39
75	8.646	7.493	7.442	8.79	9.372	9.349	6.482	7.744	3.02	6.48	5.932	5.277	1.17	1.072	1.082	0.982	1.288	1.328	34.85	34.995	0.877	0.787	9.066	12.039	17.233	20.734	33.491	33.844	11.293	14.065	1.187	1.18
76	8.626	7.488	8.633	8.144	9.211	9.372	8.477	6.329	2.83	3.858	5.299	4.954	1.17	1.002	0.922	1.038	1.443	1.022	34.921	36.773	0.552	0.732	9.532	11.039	18.736	18.828	34.811	33.077	13.843	13.68	1.231	1.077
77	9.647	8.54	11.232	9.455	9.472	9.35	7.447	9.649	2.577	4.387	5.518	4.892	1.042	1.117	1.122	0.985	1.442	1.297	34.192	31.204	0.698	0.722	9.405	11.884	16.41	17.943	33.426	30.273	13.439	15.64	1.284	1.092
78	9.656	9.545	8.06	8.886	9.283	10.388	5.502	7.54	4.01	5.477	5.738	5.766	1.055	1.044	0.983	1.132	1.117	1.259	35.293	33.774	0.529	0.69	10.539	9.783	19.32	18.773	34.572	33.743	11.238	16.755	1.288	1.38
79	8.656	7.522	9.077	9.734	9.533	7.366	6.498	7.42	3.355	4.53	4.859	7.944	1.244	1.042	1.077	1.147	1.442	1.42	35.329	39.377	0.888	0.91	10.323	10.843	19.433	17.748	33.401	32.73	16.439	14.853	0.892	1.092
80	8.644	8.489	8.903	9.388	9.042	9.362	6.501	7.054	4.42	4.833	4.854	6.032	1.288	1.177	1.028	1.177	1.388	1.432	38.1029	35.392	0.676	0.733	7.683	10.382	17.58	19.44	33.21	29.274	12.732	15.854	1.283	1.092
81	10.61	8.509	9.077	9.473	8.7779	10.385	6.468	9.543	4.471	5.641	5.102	5.012	1.032	1.157	1.028	1.083	0.942	1.174	35.293	36.883	0.68	0.667	10.554	12.093	18.442	19.323	34.029	30.288	10.032	16.775	1.423	1.292
82	9.666	8.54	7.939	8.943	9.383	10.422	6.477	8.694	7.59	6.631	5.238	7.954	1.407	1.352	1.122	1.082	1.887	1.577	42.588	45.343	1.175	1.021	10.055	12.743	22.53	21.501	38.293	36.293	17.549	14.52	1.117	0.976
83	10.677	9.53	9.044	9.584	10.277	8.368	7.49	5.593	7.548	5.982	7.143	6.182	1.373	1.343	1.172	1.327	2.032	1.826	45.343	45.668	0.942	0.997	13.954	10.293	22.748	19.82	37.928	38.029	15.522	13.854	1.229	1.188
84	7.679	8.529	9.374	8.72	9.282	10.485	6.487	6.076	8.037	6.042	5.377	6.843	1.377	1.327	1.099	1.172	2.071	1.758	45.382	47.419	0.978	0.884	15.042	12.931	22.577	22.75	36.82	35.297	14.758	13.284	1.092	1.22
85	9.669	8.546	7.884	8.394	9.775	9.397	7.489	5.606	7.539	6.38	6.548	6.32	1.402	1.372	1.122	1.241	2.103	1.877	45.328	48.203	0.894	0.973	13.475	13.94	23.85	21.782	40.182	37.294	16.283	14.533	1.372	1.19
86	9.661	7.548	8.334	9.148	8.947	12.349	5.492	7.896	5.773	5.822	5.288	6.581	0.991	1.052	1.078	1.155	1.657	2.094	43.584	48.553	0.977	0.938	15.148	13.48	22.848	24.501	34.201	36.423	15.299	14.829	1.132	1.088
87	9.658	10.547	9.434	9.57	9.529	9.381	7.492	9.855	6.772	5.83	5.433	6.758	1.177	1.209	0.98	1.023	1.747	1.473	43.754	47.603	0.829	0.922	12.757	10.734	21.529	19.829	37.042	35.742	15.288	13.29	1.46	0.923
88	8.674	10.533	10.233	9.388	8.977	9.392	6.502	5.076	7.739	6.343	7.288	5.874	1.295	1.307	1.092	1.173	2.012	1.902	40.392	44.277	0.948	0.951	14.288	12.288	22.834	20.884	39.019	38.57	15.439	15.042	1.302	1.208
89	9.647	9.537	8.559	9.572	10.073	9.392	5.49	9.604	9.483	5.434	7.022	6.283	1.447	1.372	1.122	1.243	1.898	2.077	44.029	42.338	0.896	1.007	13.729	11.748	20.323	18.773	38.203	37.284	15.787	16.382	1.021	1.098
90	9.663	7.562	9.377	9.658	9.424	11.355	6.477	8.422	6.437	5.902	5.394	7.284	1.037	1.211	1.102	1.372	1.983	2.318	43.574	41.223	0.95	0.921	14.853	11.832	22.739	20.883	38.219	33.885	15.284	13.28	0.997	1.092
91	9.677	9.542	8.81	8.403	9.577	7.402	7.5	8.33	7.579	5.883	5.864	6.238	1.501	1.402	1.211	1.299	1.772	1.907	45.014	42.772	1.043	0.875	15.906	14.283	21.477	22.855	37.912	36.57	14.832	16.274	1.115	1.232
92	10.631	7.52	9.829	8.84	9.424	8.402	6.488	8.656	3.577	4.297	5.124	5.032	1.011	1.111	0.977	1.022	1.283	1.013	36.298	31.227	0.58	0.833	8.806	11.328	18.428	16.883	33.42	32.43	11.732	14.664	1.32	1.099
93	8.64	9.407	9.299	9.023	8.757	9.374	6.497	7.767	3.85	5.326	4.883	6.12	1.242	1.092	1.102	0.974	1.157	1.287	33.193	33.229	0.64	0.751	9.743	10.647	16.748	16.412	33.288	27.843	13.921	16.774	1.329	1.182
94	9.629	8.528	8.822	9.57	9.577	9.397	7.466	8.032	3.448	6.31	5.742	5.712	1.107	1.217	1.072	1.093	1.074	1.322	33.284	29.44	0.676	0.788	11.239	13.983	19.283	19.283	34.201	31.284	12.572	14.654	1.672	1.384
95	8.629	9.535	10.229	9.477	8.277	9.388	6.51	7.744	2.78	5.232	5.288	6.812	1.24	1.233	0.879	1.015	1.133	1.233	34.738	33.502	0.978	0.898	9.053	10.388	19.283	18.429	32.492	30.323	12.483	15.743	1.011	1.117
96	9.637	7.583	9.462	9.755	9.443	9.373	6.489	8.43	7.477	6.044	6.293	6.831	1.055	1.174	0.97	1.108	1.899	2.084	44.85	47.332	1.045	0.978	14.582	13.82	21.577	22.72	37.183	36.82	16.439	16.52	1.321	1.423
97	9.665	9.538	9.283	9.023	9.373	10.422	8.502	5.304	7.676	6.255	6.388	5.968	1.299	1.302	1.057	1.119	2.149	1.984	45.382	47.334	0.988	1.032	14.592	11.877	21.577	22.019	37.992	33.721	15.287	13.489	1.021	1.183
98	9.67	10.555	10.337	9.833	9.74	10.405	7.455	8.142	8.38	5.787	5.388	6.823	1.292	1.232	1.077	1.106	1.874	1.664	40.392	39.227	0.994	0.847	16.724	13.884	20.573	18.776	38.421	34.883	14.398	12.578	1.38	1.022
99	10.675	8.535	8.392	8.347	9.443	8.447	7.49	6.802	8.557	6.377	5.277	6.2391	1.424	1.372	1.007	1.323	1.832	1.688	45.172	46.803	0.998	0.903	15.288	14.942	21.84	23.81	37.029	37.821	15.982	16.833	1.043	1.21
100	9.67	8.527	8.955	9.403	10.282	9.401	7.482	7.505	6.47	5.775	7.342	6.488	1.338	1.32	1.084	1.188	2.032	1.698	44.933	43.772	1.127	0.996	13.482	14.821	21.478	20.177	38.273	36.512	16.53	14.577	1.22	1.108
101	12.666	9.538	9.884	9.288	9.47	10.422	7.511	8.504	8.37	6.289	5.284	6.872	1.323	1.288	1.122	0.898	1.932	1.768	44.388	45.522	0.975	0.827	14.548	11.842	21.57	20.581	39.283	37.775	16.623	15.288	1.082	1.178
102	9.656	9.519	9.377	9.459	9.846	9.38	5.478	7.034	8.787	5.299	7.149	5.983	1.502	1.405	1.422	1.307	1.994	2.215	45.328	44.228	0.887	0.927	14.023	13.982	22.757	23.018	39.003	36.712	15.203	15.277	1.021	1.118
